# Supplementary material for: Comparison of CyTOF assays across sites: Results of a six-center pilot study
Source: J Immunol Methods. 2018 Feb;453:37–43. doi: 10.1016/j.jim.2017.11.008 (PMC5805584; doi:10.1016/j.jim.2017.11.008)
Supplement: Table S3 — Summary statistics for CV of Frequency of Parent manually-gated populations. All centers, all populations, all samples. [file mmc1.xlsx]

## Sheet: all % (supp Table)
		Center 1	Center 2	Center 3	Center 4	Center 5	Center 6	Average
Normalization Method	Population (% of Parent)	CV	CV	CV	CV	CV	CV	CV
Raw	B cells	12.1	5.8	16	1.2	1.8	3	6.65
	Basophils	17.5	5.9	19.5	18.1	15.8	34.2	18.5
	CD3-CD56 bright NK	15.4	10.4	11.5	19.4	14.1	16.8	14.6
	CD3+	4.5	1.1	1.5	0.5	0.5	1.6	1.61667
	CD3+CD4+	3.3	1.8	1	0.6	0.3	1.7	1.45
	CD3+CD4+CD27-CD45RA-	5.1	7.7	3	4.2	11	7.2	6.36667
	CD3+CD4+CD27-CD45RA+	9.6	17.2	14.4	17.9	20.2	20.6	16.65
	CD3+CD4+CD27+CD45RA-	3.2	2.9	2.7	3.9	3.4	3.8	3.31667
	CD3+CD4+CD27+CD45RA+	4.2	3	2.1	2.4	5	7.7	4.06667
	CD3+CD4+HLA-DR-CD38-	1	0.7	0.7	0.9	1.2	0.6	0.85
	CD3+CD4+HLA-DR-CD38+	18.6	37.1	34.7	16.5	29.3	27.6	27.3
	CD3+CD4+HLA-DR+CD38-	14.7	11.7	7.4	11.6	10.7	5.6	10.2833
	CD3+CD4+HLA-DR+CD38+	14.5	22.5	24.7	27.3	33.9	24	24.4833
	CD3+CD8a+	3.3	1.1	1.4	1.3	1.1	0.8	1.5
	CD3+CD8a+CD27-CD45RA-	23.8	10.5	20.7	13.8	32.1	15.1	19.3333
	CD3+CD8a+CD27-CD45RA+	5.6	3.5	11	3	5.3	6.7	5.85
	CD3+CD8a+CD27+CD45RA-	4.7	3.5	13.5	8	4.6	4.8	6.51667
	CD3+CD8a+CD27+CD45RA+	10	2.9	13.6	1.8	4.3	22.9	9.25
	CD3+CD8a+HLA-DR-CD38-	0.7	0.4	0.4	1.8	2.2	1.1	1.1
	CD3+CD8a+HLA-DR-CD38+	15.8	17.3	16.6	55.5	44.5	34.9	30.7667
	CD3+CD8a+HLA-DR+CD38-	24.9	8.6	13.6	18.7	6.2	13.4	14.2333
	CD3+CD8a+HLA-DR+CD38+	7.5	15	15.6	22	33.8	14.2	18.0167
	Lymphocytes	0.8	0.8	1	0.4	0.7	0.9	0.766667
	mDCs	24.9	6.9	5.3	6.3	13.8	12.2	11.5667
	Monocytes	10	12.8	21.3	18.8	26.2	18.2	17.8833
	Monocytes CD16- monocytes	2.9	1.8	3.5	3.5	4.9	2.1	3.11667
	Monocytes CD16+ monocytes	18.4	17.4	24.5	8.7	24.5	18.6	18.6833
	NK cells CD16+ CD56+	12.6	7.4	9.7	10.3	8.7	13.1	10.3
	pDCs	39.8	17.5	16.1	26.4	36.5	26.5	27.1333
	Plasmablasts	16.1	16.6	56.1	19.1	21.5	36.4	27.6333
	Av CV of all populations	11.5167	9.06	12.77	11.4633	13.9367	13.21		11.9928	Grand mean of all centers and all populations per Normalization Method
Fluidigm v1	B cells	9.1	4.6	.	0.7	2.4	4.6	4.28
	Basophils	9.6	13.4	.	16	15.9	21.5	15.28
	CD3-CD56 bright NK	10.6	19	.	13.4	13	10.3	13.26
	CD3+	2.8	1	.	0.5	0.8	2.5	1.52
	CD3+CD4+	1.1	1.9	.	0.6	0.4	1.2	1.04
	CD3+CD4+CD27-CD45RA-	4.5	9.1	.	6	6.3	8.5	6.88
	CD3+CD4+CD27-CD45RA+	11.9	20.7	.	16.5	15.1	24.1	17.66
	CD3+CD4+CD27+CD45RA-	4.5	2.8	.	3.2	2.5	4.6	3.52
	CD3+CD4+CD27+CD45RA+	2.4	1.7	.	1.4	3.1	7	3.12
	CD3+CD4+HLA-DR-CD38-	1.2	0.7	.	1.2	1.8	0.5	1.08
	CD3+CD4+HLA-DR-CD38+	23.4	15.1	.	22.7	39.5	16.7	23.48
	CD3+CD4+HLA-DR+CD38-	21.7	11.2	.	12.8	16	15.2	15.38
	CD3+CD4+HLA-DR+CD38+	20.9	12.4	.	31.5	40.8	22.3	25.58
	CD3+CD8a+	1.7	1.6	.	0.4	0.8	1.4	1.18
	CD3+CD8a+CD27-CD45RA-	8.7	18.1	.	12.7	30.5	18.3	17.66
	CD3+CD8a+CD27-CD45RA+	6.9	3.7	.	2.9	4	4	4.3
	CD3+CD8a+CD27+CD45RA-	6.9	4.6	.	9	6	6.4	6.58
	CD3+CD8a+CD27+CD45RA+	6.4	6.3	.	2.8	3.1	21.9	8.1
	CD3+CD8a+HLA-DR-CD38-	1.5	3.7	.	0.9	3.1	5.4	2.92
	CD3+CD8a+HLA-DR-CD38+	16.3	7.1	.	43.3	13.6	50.4	26.14
	CD3+CD8a+HLA-DR+CD38-	32.4	28.1	.	20.5	24.7	17.3	24.6
	CD3+CD8a+HLA-DR+CD38+	20.2	17.1	.	7.7	27.3	28.6	20.18
	Lymphocytes	0.5	1.2	.	0.6	1	0.5	0.76
	mDCs	21.8	13.4	.	14.9	24.8	10.8	17.14
	Monocytes	5	18.5	.	22.2	29.5	10.4	17.12
	Monocytes CD16- monocytes	2.1	3.5	.	2.1	8.7	7.3	4.74
	Monocytes CD16+ monocytes	12.6	15.2	.	4.9	20.4	34.8	17.58
	NK cells CD16+ CD56+	12.8	5.2	.	10.5	11.1	19.8	11.88
	pDCs	28.6	23.5	.	36.2	35.8	46.6	34.14
	Plasmablasts	21	23	.	33.3	22.2	41	28.1
	Av CV of all populations	10.97	10.2467	.	11.7133	14.14	15.4633		12.5067	Grand mean of all centers and all populations per Normalization Method
Fluidigm v2	B cells	13.4	5.5	.	1.2	2.1	5.9	5.62
	Basophils	16.1	10.8	.	11.3	17.3	26.9	16.48
	CD3-CD56 bright NK	18.7	7.9	.	18.6	25	11.4	16.32
	CD3+	3.4	1.5	.	0.6	0.3	2.3	1.62
	CD3+CD4+	1.5	1.7	.	0.4	0.3	1.9	1.16
	CD3+CD4+CD27-CD45RA-	4.5	8.4	.	9.2	11.3	5.6	7.8
	CD3+CD4+CD27-CD45RA+	15.6	20.2	.	14.3	6.8	9	13.18
	CD3+CD4+CD27+CD45RA-	0.6	5.4	.	2.5	2.3	6.3	3.42
	CD3+CD4+CD27+CD45RA+	1.9	4.3	.	1.9	2.2	9	3.86
	CD3+CD4+HLA-DR-CD38-	0.8	1.5	.	0.8	1.3	0.6	1
	CD3+CD4+HLA-DR-CD38+	3.2	16.6	.	19.6	27.8	24.3	18.3
	CD3+CD4+HLA-DR+CD38-	14.3	25.8	.	5.1	12.4	10.2	13.56
	CD3+CD4+HLA-DR+CD38+	15.4	31.1	.	21.5	35.1	18	24.22
	CD3+CD8a+	0.7	2	.	0.4	0.7	1.1	0.98
	CD3+CD8a+CD27-CD45RA-	23.3	12.5	.	21.3	48.7	20	25.16
	CD3+CD8a+CD27-CD45RA+	4.5	3.2	.	4	6.1	7	4.96
	CD3+CD8a+CD27+CD45RA-	1.6	6.6	.	6.4	4.4	5.6	4.92
	CD3+CD8a+CD27+CD45RA+	10.5	5	.	2.6	7.4	25	10.1
	CD3+CD8a+HLA-DR-CD38-	0.9	0.7	.	0.6	2.1	1.1	1.08
	CD3+CD8a+HLA-DR-CD38+	16	23.5	.	9.8	48.9	20.5	23.74
	CD3+CD8a+HLA-DR+CD38-	28.2	16.8	.	11.8	19.5	26.5	20.56
	CD3+CD8a+HLA-DR+CD38+	13	17.7	.	9.1	43.1	18.7	20.32
	Lymphocytes	0.2	1	.	0.3	1.2	0.7	0.68
	mDCs	11.3	15.8	.	14.5	19.5	20.4	16.3
	Monocytes	3.6	16.9	.	11.9	24.9	11.5	13.76
	Monocytes CD16- monocytes	5.3	4.3	.	6.8	5.7	8	6.02
	Monocytes CD16+ monocytes	27.8	20.1	.	15.3	13.4	40.5	23.42
	NK cells CD16+ CD56+	10.3	8.5	.	10.6	8.5	21.3	11.84
	pDCs	35.1	26.4	.	28.4	24.8	37.6	30.46
	Plasmablasts	29.8	17.4	.	28.9	31.3	47.9	31.06
	Av CV of all populations	11.05	11.3033	.	9.65667	15.1467	14.8267		12.3967	Grand mean of all centers and all populations per Normalization Method
MATLAB-pass Fluidigm	B cells	11.3	4.8	.	1.2	3	2.6	4.58
	Basophils	7.5	8.9	.	12.9	15.6	15.5	12.08
	CD3-CD56 bright NK	14.3	9.9	.	12.5	14.6	13.4	12.94
	CD3+	2	0.9	.	0.7	0.8	1.5	1.18
	CD3+CD4+	1.5	1.1	.	0.6	0.6	2.7	1.3
	CD3+CD4+CD27-CD45RA-	4.4	3.3	.	8.7	9	10.6	7.2
	CD3+CD4+CD27-CD45RA+	20.5	11.5	.	10.7	18.9	16.4	15.6
	CD3+CD4+CD27+CD45RA-	4.5	1.8	.	2	3	4.4	3.14
	CD3+CD4+CD27+CD45RA+	2.6	3.1	.	2.3	4	8.4	4.08
	CD3+CD4+HLA-DR-CD38-	1.2	1.6	.	0.5	2	2	1.46
	CD3+CD4+HLA-DR-CD38+	49.9	24.3	.	18.6	52.7	57.8	40.66
	CD3+CD4+HLA-DR+CD38-	12.3	18.9	.	11	14.6	14.7	14.3
	CD3+CD4+HLA-DR+CD38+	31.3	39.4	.	13.4	40.7	25.5	30.06
	CD3+CD8a+	1.5	0.9	.	0.5	0.8	2.2	1.18
	CD3+CD8a+CD27-CD45RA-	13.9	18.7	.	25.5	40.8	26.2	25.02
	CD3+CD8a+CD27-CD45RA+	2.9	5.2	.	2.6	5.6	7.1	4.68
	CD3+CD8a+CD27+CD45RA-	5.4	6.2	.	5.3	3.8	9.2	5.98
	CD3+CD8a+CD27+CD45RA+	9.3	6	.	3.9	5.1	23.7	9.6
	CD3+CD8a+HLA-DR-CD38-	0.5	2.1	.	0.8	1	2.5	1.38
	CD3+CD8a+HLA-DR-CD38+	22.5	43.3	.	21.6	21.8	42.8	30.4
	CD3+CD8a+HLA-DR+CD38-	22	24	.	11.2	7.7	33.4	19.66
	CD3+CD8a+HLA-DR+CD38+	12.3	31.4	.	11.9	22.6	23.4	20.32
	Lymphocytes	0.9	1.3	.	0.5	0.8	0.5	0.8
	mDCs	19.6	7.4	.	23.6	21.3	8.8	16.14
	Monocytes	9	24	.	16.4	23.1	12.8	17.06
	Monocytes CD16- monocytes	1.2	4	.	7.6	10.2	3.5	5.3
	Monocytes CD16+ monocytes	6.5	19.7	.	23.7	30.7	20.9	20.3
	NK cells CD16+ CD56+	13.9	7.2	.	11.1	9	19.7	12.18
	pDCs	27.3	25.2	.	31.6	30	37.9	30.4
	Plasmablasts	15.5	17.2	.	32.2	32.7	34.7	26.46
	Av CV of all populations	11.5833	12.4433	.	10.8367	14.8833	16.16		13.1813	Grand mean of all centers and all populations per Normalization Method
MATLAB-all	B cells	10.5	4.8	18.1	0.9	7.3	6.8	8.06667
	Basophils	23.2	10.1	15.4	10.9	169.4	19.2	41.3667
	CD3-CD56 bright NK	13.3	14.1	16.6	13.6	30.4	12.1	16.6833
	CD3+	4.4	0.6	2.8	0.5	12.1	2.7	3.85
	CD3+CD4+	2.9	1.2	1	0.7	9.7	1.3	2.8
	CD3+CD4+CD27-CD45RA-	9.9	4.5	8.7	7.8	11.1	7.5	8.25
	CD3+CD4+CD27-CD45RA+	23.4	9.3	15.2	14.1	44.4	13.3	19.95
	CD3+CD4+CD27+CD45RA-	2.8	2.3	3.8	3.4	11.4	4.8	4.75
	CD3+CD4+CD27+CD45RA+	3.3	3.8	2.6	1.8	10.4	7.7	4.93333
	CD3+CD4+HLA-DR-CD38-	0.7	0.6	1.4	0.9	0.6	0.3	0.75
	CD3+CD4+HLA-DR-CD38+	55.8	17.3	43	15.9	18.8	18.2	28.1667
	CD3+CD4+HLA-DR+CD38-	27.9	9.8	16.7	14.1	8.4	3.4	13.3833
	CD3+CD4+HLA-DR+CD38+	33.7	24.5	42.9	24.5	31	8	27.4333
	CD3+CD8a+	2.3	0.9	1.7	0.6	33.4	0.8	6.61667
	CD3+CD8a+CD27-CD45RA-	24.8	22.3	13.3	24.5	36.1	25.4	24.4
	CD3+CD8a+CD27-CD45RA+	5.2	8.5	8.7	4.5	28.3	8.1	10.55
	CD3+CD8a+CD27+CD45RA-	6.9	7.8	5.9	5.9	6.2	8.4	6.85
	CD3+CD8a+CD27+CD45RA+	11.7	2.6	4.4	3.9	28	27.9	13.0833
	CD3+CD8a+HLA-DR-CD38-	1.5	0.6	1.8	1.4	1.8	1.2	1.38333
	CD3+CD8a+HLA-DR-CD38+	31.8	22.2	38.5	50.9	37	21	33.5667
	CD3+CD8a+HLA-DR+CD38-	21.7	13.5	32.9	20.4	40.9	28.8	26.3667
	CD3+CD8a+HLA-DR+CD38+	16.4	12.9	33	20.5	16.7	9.9	18.2333
	Lymphocytes	1.3	1.4	1.5	0.6	2.8	0.7	1.38333
	mDCs	11.8	12.6	14.3	17.8	11.9	10.7	13.1833
	Monocytes	13.6	23.7	34.8	23.4	57.8	15.9	28.2
	Monocytes CD16- monocytes	1.9	3.9	1.9	3.7	11	6	4.73333
	Monocytes CD16+ monocytes	9.9	18.9	10.7	10.5	46.1	34.5	21.7667
	NK cells CD16+ CD56+	14.3	6.6	8.6	8.2	37.9	25.7	16.8833
	pDCs	27.9	11.1	17.1	25.8	50.1	46.6	29.7667
	Plasmablasts	13.2	20.2	67.4	16.3	87.6	39.9	40.7667
	Av CV of all populations	14.2667	9.75333	16.1567	11.6	29.9533	13.8933		15.9372	Grand mean of all centers and all populations per Normalization Method
