# Supplementary material for: Comparison of CyTOF assays across sites: Results of a six-center pilot study
Source: J Immunol Methods. 2018 Feb;453:37–43. doi: 10.1016/j.jim.2017.11.008 (PMC5805584; doi:10.1016/j.jim.2017.11.008)
Supplement: Table S4 — Summary statistics for CV of MSI for manually-gated populations. All centers, all populations, all samples. [file mmc2.xlsx]

## Sheet: all-MSI (supp. Table)
		Center 1	Center 2	Center 3	Center 4	Center 5	Center 6	Average
Normalization Method	Population MSI	CV	CV	CV	CV	CV	CV	CV
Raw	B cells MSI (CD19 Nd142)	13.2	6.8	6.4	3.5	3.6	20.5	9
	B cells MSI (CD20 Sm147)	45.9	6.4	34.8	8.9	7.9	27.5	21.9
	B cells MSI (CD27 Er167)	82.9	20.6	28	78.3	77.7	56.8	57.3833
	B cells MSI (CD38 Yb172)	11	18.8	21.7	8.2	9.6	22	15.2167
	B cells MSI (HLA-DR Yb174)	38.6	11.1	36.9	10.7	17.1	25.2	23.2667
	CD16- monocytes MSI (CD14 Gd160)	25	23	47.4	37.3	10.6	27.7	28.5
	CD16- monocytes MSI (CD33 Gd158)	17.9	12.2	37.9	12.1	9.6	34.1	20.6333
	CD16- monocytes MSI (HLA-DR Yb174)	38.4	8.5	38.9	30.8	27.3	43.5	31.2333
	CD16+ monocytes MSI (HLA-DR Yb174)	41.4	10.1	60.7	13.2	17.2	32.1	29.1167
	CD3+ MSI (CD27 Er167)	26.1	26.4	53.9	26.9	30.8	52.5	36.1
	CD3+ MSI (CD38 Yb172)	22.5	8.2	9.4	33.1	26.5	9.4	18.1833
	CD3+ MSI (CD7 Eu153)	43.3	8.3	40.1	15.6	7.9	36.7	25.3167
	CD3+ MSI (HLA-DR Yb174)	58.5	26.6	6.7	58	56.6	32.4	39.8
	CD4+T CD27-CD45RA- MSI (CD38 Yb172)	37.3	21.5	8.7	48.9	47.8	30.7	32.4833
	CD4+T CD27-CD45RA+ MSI (CD38 Yb172)	31	14.6	12.1	43.6	32.8	28.8	27.15
	CD4+T CD27+CD45RA- MSI (CD27 Er167)	31.2	23.9	53	20.4	20.7	37.3	31.0833
	CD4+T CD27+CD45RA- MSI (CD38 Yb172)	23.8	7.9	6.8	35.5	29.2	14.9	19.6833
	CD4+T CD27+CD45RA+ MSI (CD27 Er167)	40.2	21.8	55.4	16.8	8.9	42.2	30.8833
	CD4+T CD27+CD45RA+ MSI (CD38 Yb172)	17.1	12	26.2	11.8	7.1	23.3	16.25
	CD4+T MSI (CD38 Yb172)	13.7	11.5	13.5	23.1	20.5	18.1	16.7333
	CD4+T MSI (HLA-DR Yb174)	57.6	26	7.9	56	56	29.2	38.7833
	CD56 bright NK MSI (CD27 Er167)	13.8	27.1	29.2	30	43.9	25.9	28.3167
	CD56 bright NK MSI (CD38 Yb172)	35.6	9.3	41.1	19.3	13.5	34.5	25.55
	CD56 bright NK MSI (CD56 Yb176)	10.4	5.2	4.7	10.8	17.1	21.5	11.6167
	CD56 bright NK MSI (HLA-DR Yb174)	20.4	11.4	4.4	32.1	23.2	19.2	18.45
	CD8a+T CD27-CD45RA- MSI (CD38 Yb172)	43.1	19.5	5.9	54.9	51.1	26.3	33.4667
	CD8a+T CD27-CD45RA+ MSI (CD38 Yb172)	28.3	13.9	8.5	41.5	29.7	17.2	23.1833
	CD8a+T CD27+CD45RA- MSI (CD27 Er167)	30.2	21.7	47.8	20.9	24.6	26.2	28.5667
	CD8a+T CD27+CD45RA- MSI (CD38 Yb172)	43.4	22.1	11.2	51.1	47	32.6	34.5667
	CD8a+T CD27+CD45RA+ MSI (CD27 Er167)	33.9	25.1	56.2	18.5	19.2	42	32.4833
	CD8a+T CD27+CD45RA+ MSI (CD38 Yb172)	26.2	7.8	15.2	29.7	17.5	7.2	17.2667
	CD8a+T CD27+CD45RA+ MSI (HLA-DR Yb174)	72.6	34.1	15.2	65.7	62.8	40.7	48.5167
	CD8a+T MSI (CD38 Yb172)	30.3	12.1	7.3	40.2	31.7	15.6	22.8667
	CD8a+T MSI (HLA-DR Yb174)	60.8	30.5	12.3	60.6	58	37.8	43.3333
	mDCs MSI (HLA-DR Yb174)	55.2	16.8	33.1	66.5	49.9	21.4	40.4833
	NK cells CD16+ CD56+ MSI (CD27 Er167)	83.7	24.7	30.8	78.5	78	78.5	62.3667
	NK cells CD16+ CD56+ MSI (CD38 Yb172)	21.7	16.8	36	15.2	12.9	34.3	22.8167
	NK cells CD16+ CD56+ MSI (CD56 Yb176)	18.7	8.3	3.6	15.8	15.4	13.3	12.5167
	NK cells CD16+ CD56+ MSI (HLA-DR Yb174)	48.2	17.7	5	44.8	36.9	17.8	28.4
	pDCs MSI (HLA-DR Yb174)	47.7	13.7	39.2	12.7	19	38.5	28.4667
	Av CV of all populations	36.02	16.6	25.3275	32.5375	29.42	29.885		28.2983	Grand mean of all centers and all populations per Normalization Method
Fluidigm v1	B cells MSI (CD19 Nd142)	8.6	7.5	.	2.6	6.7	43.8	13.84
	B cells MSI (CD20 Sm147)	54.1	5.5	.	10.3	9.7	51.2	26.16
	B cells MSI (CD27 Er167)	68.4	26.3	.	78.2	77.7	53.6	60.84
	B cells MSI (CD38 Yb172)	10.9	16.7	.	6.5	10.6	39.2	16.78
	B cells MSI (HLA-DR Yb174)	43.1	9.2	.	10	17.2	42.5	24.4
	CD16- monocytes MSI (CD14 Gd160)	22.7	11.3	.	24.7	14.3	26.6	19.92
	CD16- monocytes MSI (CD33 Gd158)	13.8	7.1	.	9.2	12.8	49.1	18.4
	CD16- monocytes MSI (HLA-DR Yb174)	35.5	11.4	.	23.7	33.2	58.8	32.52
	CD16+ monocytes MSI (HLA-DR Yb174)	55	14.1	.	8.9	11.4	28.8	23.64
	CD3+ MSI (CD27 Er167)	27	29.1	.	25.3	30.6	72.4	36.88
	CD3+ MSI (CD38 Yb172)	15.2	10.6	.	31.3	26.7	20.2	20.8
	CD3+ MSI (CD7 Eu153)	49.1	8.9	.	18.7	8.4	61.5	29.32
	CD3+ MSI (HLA-DR Yb174)	44.3	38.5	.	57.3	56.5	28.6	45.04
	CD4+T CD27-CD45RA- MSI (CD38 Yb172)	30.5	31	.	47.4	48.7	25.7	36.66
	CD4+T CD27-CD45RA+ MSI (CD38 Yb172)	19.5	25.2	.	42.7	35.2	22.3	28.98
	CD4+T CD27+CD45RA- MSI (CD27 Er167)	29.9	24.3	.	19	22	57.3	30.5
	CD4+T CD27+CD45RA- MSI (CD38 Yb172)	19.5	14.3	.	33.3	31.5	16.1	22.94
	CD4+T CD27+CD45RA+ MSI (CD27 Er167)	40.6	22.1	.	16.3	9.9	61.6	30.1
	CD4+T CD27+CD45RA+ MSI (CD38 Yb172)	14.8	10.2	.	10.7	9.2	41.4	17.26
	CD4+T MSI (CD38 Yb172)	7.1	10	.	20.4	21.2	34.4	18.62
	CD4+T MSI (HLA-DR Yb174)	41.1	37.2	.	55.2	55.8	28.8	43.62
	CD56 bright NK MSI (CD27 Er167)	3.5	27.8	.	28.7	45.9	52.3	31.64
	CD56 bright NK MSI (CD38 Yb172)	35.7	8.7	.	18.8	17.8	54.2	27.04
	CD56 bright NK MSI (CD56 Yb176)	3.6	8.5	.	8.3	21.3	36.6	15.66
	CD56 bright NK MSI (HLA-DR Yb174)	15.7	16.5	.	29.7	26.3	32.3	24.1
	CD8a+T CD27-CD45RA- MSI (CD38 Yb172)	32.7	21.7	.	53.2	51.4	21.2	36.04
	CD8a+T CD27-CD45RA+ MSI (CD38 Yb172)	21.4	19.1	.	39.4	30.1	15.9	25.18
	CD8a+T CD27+CD45RA- MSI (CD27 Er167)	31.8	16.4	.	19.7	24.1	49.8	28.36
	CD8a+T CD27+CD45RA- MSI (CD38 Yb172)	35.3	32.4	.	49.8	46.9	26.1	38.1
	CD8a+T CD27+CD45RA+ MSI (CD27 Er167)	35.7	21.4	.	18	19.5	65.1	31.94
	CD8a+T CD27+CD45RA+ MSI (CD38 Yb172)	19	8	.	27.9	17.9	19.7	18.5
	CD8a+T CD27+CD45RA+ MSI (HLA-DR Yb174)	58.3	48.2	.	64.8	62.6	35.1	53.8
	CD8a+T MSI (CD38 Yb172)	23.3	16.8	.	38.5	31.6	16.5	25.34
	CD8a+T MSI (HLA-DR Yb174)	49.2	44.2	.	59.6	57.9	31.6	48.5
	mDCs MSI (HLA-DR Yb174)	58.1	32	.	76.9	39.3	32.5	47.76
	NK cells CD16+ CD56+ MSI (CD27 Er167)	69	31.7	.	78.3	77.9	76.5	66.68
	NK cells CD16+ CD56+ MSI (CD38 Yb172)	23	15.8	.	14.2	13.5	52.1	23.72
	NK cells CD16+ CD56+ MSI (CD56 Yb176)	12.4	10.3	.	13.8	14.2	28.7	15.88
	NK cells CD16+ CD56+ MSI (HLA-DR Yb174)	37.4	27.3	.	43.5	36.8	21.9	33.38
	pDCs MSI (HLA-DR Yb174)	49.6	11.6	.	8.6	19.2	61.2	30.04
	Av CV of all populations	31.635	19.7225		31.085	30.0875	39.83		30.472	Grand mean of all centers and all populations per Normalization Method
Fluidigm v2	B cells MSI (CD19 Nd142)	6.3	7.1	.	2.7	4.7	14	6.96
	B cells MSI (CD20 Sm147)	51.1	5.3	.	9.4	8.9	22.3	19.4
	B cells MSI (CD27 Er167)	82.6	51.3	.	79.1	78	181.6	94.52
	B cells MSI (CD38 Yb172)	9.9	16.1	.	7.1	9.4	16.6	11.82
	B cells MSI (HLA-DR Yb174)	41.7	10.3	.	10	16.7	17.5	19.24
	CD16- monocytes MSI (CD14 Gd160)	16.4	32	.	43.9	14.3	19	25.12
	CD16- monocytes MSI (CD33 Gd158)	8.5	20.2	.	18.7	10.7	18.9	15.4
	CD16- monocytes MSI (HLA-DR Yb174)	33.1	18.7	.	16.8	32.9	29.6	26.22
	CD16+ monocytes MSI (HLA-DR Yb174)	38.7	19.3	.	10.2	16.5	4.9	17.92
	CD3+ MSI (CD27 Er167)	28.4	26.9	.	25.6	30.4	47.2	31.7
	CD3+ MSI (CD38 Yb172)	16.6	11.8	.	33.1	26.9	6	18.88
	CD3+ MSI (CD7 Eu153)	48.2	9.6	.	18.5	7.1	33.5	23.38
	CD3+ MSI (HLA-DR Yb174)	63.7	54.7	.	68.4	71.8	48.4	61.4
	CD4+T CD27-CD45RA- MSI (CD38 Yb172)	37.2	35.3	.	51.7	53.1	38.1	43.08
	CD4+T CD27-CD45RA+ MSI (CD38 Yb172)	30.8	15.3	.	41.4	35.1	31.7	30.86
	CD4+T CD27+CD45RA- MSI (CD27 Er167)	28.1	26.2	.	17.8	19.4	32.9	24.88
	CD4+T CD27+CD45RA- MSI (CD38 Yb172)	22.9	11.3	.	35.3	32.4	16.9	23.76
	CD4+T CD27+CD45RA+ MSI (CD27 Er167)	39.8	20.2	.	16.2	8.8	36.9	24.38
	CD4+T CD27+CD45RA+ MSI (CD38 Yb172)	13.9	9	.	10.4	8.8	17	11.82
	CD4+T MSI (CD38 Yb172)	8.6	11	.	22.6	20.6	12.2	15
	CD4+T MSI (HLA-DR Yb174)	68.3	60.9	.	68.5	72.6	47.8	63.62
	CD56 bright NK MSI (CD27 Er167)	10.7	32.9	.	36.3	42.1	44.1	33.22
	CD56 bright NK MSI (CD38 Yb172)	37.3	4.9	.	23.2	12.3	27.8	21.1
	CD56 bright NK MSI (CD56 Yb176)	5.3	11.7	.	12.9	15.2	15	12.02
	CD56 bright NK MSI (HLA-DR Yb174)	20.1	21	.	33.8	26.1	13.2	22.84
	CD8a+T CD27-CD45RA- MSI (CD38 Yb172)	35.2	29.7	.	55.4	53.7	29.4	40.68
	CD8a+T CD27-CD45RA+ MSI (CD38 Yb172)	23.1	20.6	.	41.2	30.5	18.6	26.8
	CD8a+T CD27+CD45RA- MSI (CD27 Er167)	28.6	18	.	18.8	18.9	21.2	21.1
	CD8a+T CD27+CD45RA- MSI (CD38 Yb172)	40.1	32.7	.	52.5	48.6	37.7	42.32
	CD8a+T CD27+CD45RA+ MSI (CD27 Er167)	34	21.4	.	16.7	13.9	35.7	24.34
	CD8a+T CD27+CD45RA+ MSI (CD38 Yb172)	23.5	11.3	.	27.6	13.2	8.6	16.84
	CD8a+T CD27+CD45RA+ MSI (HLA-DR Yb174)	66.9	64	.	77.7	77.2	58.5	68.86
	CD8a+T MSI (CD38 Yb172)	25.4	17.6	.	40.3	32.4	16.7	26.48
	CD8a+T MSI (HLA-DR Yb174)	63	55.3	.	68.8	70.9	50.9	61.78
	mDCs MSI (HLA-DR Yb174)	54.9	48.4	.	111.7	53	42.9	62.18
	NK cells CD16+ CD56+ MSI (CD27 Er167)	80	90.5	.	78.8	78.1	0	65.48
	NK cells CD16+ CD56+ MSI (CD38 Yb172)	23.5	15.4	.	14.2	12.4	28.1	18.72
	NK cells CD16+ CD56+ MSI (CD56 Yb176)	14.1	10.6	.	14	14.5	3.9	11.42
	NK cells CD16+ CD56+ MSI (HLA-DR Yb174)	47	32.5	.	50.1	44.4	24	39.6
	pDCs MSI (HLA-DR Yb174)	50.1	13.6	.	9.4	23.3	31.9	25.66
	Av CV of all populations	34.44	25.615		34.77	31.495	30.03		31.27	Grand mean of all centers and all populations per Normalization Method
MATLAB-pass Fluidigm	B cells MSI (CD19 Nd142)	5.3	6.7	.	2.2	4.8	13.2	6.44
	B cells MSI (CD20 Sm147)	37.7	6.7	.	9.5	9	21.6	16.9
	B cells MSI (CD27 Er167)	68	29.2	.	77.8	77.7	65.7	63.68
	B cells MSI (CD38 Yb172)	4.1	20.9	.	6	9.3	17.8	11.62
	B cells MSI (HLA-DR Yb174)	32.2	13.1	.	9.8	17	17.9	18
	CD16- monocytes MSI (CD14 Gd160)	17.1	22.3	.	14.7	21.6	26.6	20.46
	CD16- monocytes MSI (CD33 Gd158)	9.9	8.4	.	13.4	8.8	32.2	14.54
	CD16- monocytes MSI (HLA-DR Yb174)	29.5	17.6	.	13.2	37.1	36.5	26.78
	CD16+ monocytes MSI (HLA-DR Yb174)	51.1	13.8	.	9.1	10.9	12.2	19.42
	CD3+ MSI (CD27 Er167)	23.8	34.7	.	24.3	30.9	46.6	32.06
	CD3+ MSI (CD38 Yb172)	21.8	14.3	.	30.9	26.7	6.3	20
	CD3+ MSI (CD7 Eu153)	37.8	11.1	.	17.9	7	31.9	21.14
	CD3+ MSI (HLA-DR Yb174)	53.6	41	.	56.5	56.9	34.4	48.48
	CD4+T CD27-CD45RA- MSI (CD38 Yb172)	35.8	28.3	.	46.9	48.2	32.1	38.26
	CD4+T CD27-CD45RA+ MSI (CD38 Yb172)	36	15.3	.	38.3	34.6	27.9	30.42
	CD4+T CD27+CD45RA- MSI (CD27 Er167)	24.3	32.4	.	17.6	21.2	31.1	25.32
	CD4+T CD27+CD45RA- MSI (CD38 Yb172)	24.4	12.6	.	31.1	30.1	17.4	23.12
	CD4+T CD27+CD45RA+ MSI (CD27 Er167)	33.6	25.6	.	15.4	8.7	38.1	24.28
	CD4+T CD27+CD45RA+ MSI (CD38 Yb172)	8.9	13.4	.	8.9	7.5	18.7	11.48
	CD4+T MSI (CD38 Yb172)	11.1	15.9	.	21	20.7	12.5	16.24
	CD4+T MSI (HLA-DR Yb174)	53.8	39.7	.	54.3	56.3	31.7	47.16
	CD56 bright NK MSI (CD27 Er167)	8.2	32.7	.	32.6	39.4	42	30.98
	CD56 bright NK MSI (CD38 Yb172)	30.1	8.4	.	20.4	11.3	35.2	21.08
	CD56 bright NK MSI (CD56 Yb176)	7.2	12.2	.	10.7	13.8	20.7	12.92
	CD56 bright NK MSI (HLA-DR Yb174)	22.7	19.6	.	30.7	23.8	12.3	21.82
	CD8a+T CD27-CD45RA- MSI (CD38 Yb172)	38.5	24.2	.	52.5	50.6	27.8	38.72
	CD8a+T CD27-CD45RA+ MSI (CD38 Yb172)	28.1	19.4	.	38.8	30.2	17	26.7
	CD8a+T CD27+CD45RA- MSI (CD27 Er167)	23.4	22.4	.	18	24	20.7	21.7
	CD8a+T CD27+CD45RA- MSI (CD38 Yb172)	41.2	30.4	.	48.5	47	33.9	40.2
	CD8a+T CD27+CD45RA+ MSI (CD27 Er167)	29	28.4	.	15.7	18.1	38.7	25.98
	CD8a+T CD27+CD45RA+ MSI (CD38 Yb172)	25.4	11.2	.	25.4	16.2	7.2	17.08
	CD8a+T CD27+CD45RA+ MSI (HLA-DR Yb174)	63.9	48.2	.	65.1	63.8	43.4	56.88
	CD8a+T MSI (CD38 Yb172)	28.9	17.5	.	37.9	31.9	15.8	26.4
	CD8a+T MSI (HLA-DR Yb174)	55	43.9	.	59.3	58.2	39	51.08
	mDCs MSI (HLA-DR Yb174)	50.5	11	.	70.7	40.3	21.7	38.84
	NK cells CD16+ CD56+ MSI (CD27 Er167)	70.3	35.6	.	78.1	77.9	86.2	69.62
	NK cells CD16+ CD56+ MSI (CD38 Yb172)	16.7	20.1	.	13.5	13.6	26	17.98
	NK cells CD16+ CD56+ MSI (CD56 Yb176)	15.8	11.2	.	13.4	15.2	4.7	12.06
	NK cells CD16+ CD56+ MSI (HLA-DR Yb174)	45	28.9	.	43.3	37.6	20.6	35.08
	pDCs MSI (HLA-DR Yb174)	45.5	13.5	.	11.5	22	25.7	23.64
	Av CV of all populations	31.63	21.545		30.1225	29.4975	27.775		28.114	Grand mean of all centers and all populations per Normalization Method
MATLAB-all	B cells MSI (CD19 Nd142)	9.9	7.1	7.5	2.1	9.4	12.4	8.06667
	B cells MSI (CD20 Sm147)	47.1	5.6	36.1	9.9	15.4	20.6	22.45
	B cells MSI (CD27 Er167)	83.4	20.7	29.5	77.2	79.7	64.8	59.2167
	B cells MSI (CD38 Yb172)	11.3	16.3	23.3	5.8	10.3	17.6	14.1
	B cells MSI (HLA-DR Yb174)	39.5	9.1	38.7	9.9	21.5	18.7	22.9
	CD16- monocytes MSI (CD14 Gd160)	20.2	23.6	47.4	22.9	19.8	29.7	27.2667
	CD16- monocytes MSI (CD33 Gd158)	12.8	16.4	46.4	8.7	26	30.2	23.4167
	CD16- monocytes MSI (HLA-DR Yb174)	35.2	14.6	47.1	19.4	49.2	32.7	33.0333
	CD16+ monocytes MSI (HLA-DR Yb174)	50.5	14.1	64.2	14.7	49.7	12.3	34.25
	CD3+ MSI (CD27 Er167)	26.9	26.3	54.7	23.9	31.1	48.1	35.1667
	CD3+ MSI (CD38 Yb172)	19.9	9.2	12	30.9	25.3	4.3	16.9333
	CD3+ MSI (CD7 Eu153)	42.5	9.6	41.5	17.9	21.1	33.1	27.6167
	CD3+ MSI (HLA-DR Yb174)	57.2	29	12.6	56.6	57.6	31.3	40.7167
	CD4+T CD27-CD45RA- MSI (CD38 Yb172)	35.8	21.4	15.6	46.8	47.2	31.8	33.1
	CD4+T CD27-CD45RA+ MSI (CD38 Yb172)	31.8	15.5	19.8	37.1	35.7	26.8	27.7833
	CD4+T CD27+CD45RA- MSI (CD27 Er167)	31.4	23.7	50.8	16.4	23.3	34.2	29.9667
	CD4+T CD27+CD45RA- MSI (CD38 Yb172)	22.4	9.6	6.4	32.5	28.9	13.1	18.8167
	CD4+T CD27+CD45RA+ MSI (CD27 Er167)	39.8	18.8	56.2	15.7	16.3	38.2	30.8333
	CD4+T CD27+CD45RA+ MSI (CD38 Yb172)	16.3	9.5	26.4	9.3	17.6	19.1	16.3667
	CD4+T MSI (CD38 Yb172)	8.6	11.2	15.6	21.7	19.2	13.9	15.0333
	CD4+T MSI (HLA-DR Yb174)	56.3	29.2	14.1	54.5	55.7	28	39.6333
	CD56 bright NK MSI (CD27 Er167)	10.5	27.5	27.5	29.7	47.4	28.8	28.5667
	CD56 bright NK MSI (CD38 Yb172)	35.4	4.2	41.5	19.8	24.2	33	26.35
	CD56 bright NK MSI (CD56 Yb176)	7.5	6.1	7.3	13.1	18.5	19.1	11.9333
	CD56 bright NK MSI (HLA-DR Yb174)	21	10.9	9.5	31.8	23.6	11	17.9667
	CD8a+T CD27-CD45RA- MSI (CD38 Yb172)	39.5	16.8	7.8	51	53.7	24.3	32.1833
	CD8a+T CD27-CD45RA+ MSI (CD38 Yb172)	27.1	14.4	7.6	38.2	31.5	15.1	22.3167
	CD8a+T CD27+CD45RA- MSI (CD27 Er167)	28.7	20	55.2	19.4	24.1	21.7	28.1833
	CD8a+T CD27+CD45RA- MSI (CD38 Yb172)	43.3	22.6	14.6	48.9	47.7	32.8	34.9833
	CD8a+T CD27+CD45RA+ MSI (CD27 Er167)	32.4	24	64.1	16.5	33.1	36.6	34.45
	CD8a+T CD27+CD45RA+ MSI (CD38 Yb172)	26.7	5.4	15.9	26.3	17.8	6.9	16.5
	CD8a+T CD27+CD45RA+ MSI (HLA-DR Yb174)	71.4	34.4	22.8	64.8	69.6	39.8	50.4667
	CD8a+T MSI (CD38 Yb172)	28.6	13.1	9.8	37.5	32.2	13.5	22.45
	CD8a+T MSI (HLA-DR Yb174)	60	31.1	15.6	59.2	62.6	37	44.25
	mDCs MSI (HLA-DR Yb174)	69.9	35.7	24.5	64.8	64.9	26.1	47.65
	NK cells CD16+ CD56+ MSI (CD27 Er167)	81.2	25.6	32.3	78.2	78.1	85.9	63.55
	NK cells CD16+ CD56+ MSI (CD38 Yb172)	21.3	15.3	37.1	14	25.3	27.4	23.4
	NK cells CD16+ CD56+ MSI (CD56 Yb176)	15.4	9.4	7.7	14	26.2	2.7	12.5667
	NK cells CD16+ CD56+ MSI (HLA-DR Yb174)	46.4	20.3	7.9	43.1	35.5	19	28.7
	pDCs MSI (HLA-DR Yb174)	50	10.9	42	12	23.2	27.6	27.6167
	Av CV of all populations	35.3775	17.205	27.915	30.405	34.98	26.73		28.7688	Grand mean of all centers and all populations per Normalization Method
